# Supplementary material for: Biomarkers for Non-Invasive Stratification of Coronary Artery Disease and Prognostic Impact on Long-Term Survival in Patients with Stable Coronary Heart Disease
Source: Nutrients. 2022 Aug 20;14(16):3433. doi: 10.3390/nu14163433 (PMC9413764; doi:10.3390/nu14163433)
Supplement: Supplementary file 1 [file nutrients-14-03433-s001.zip]

Archive with 1 entries (1 files):
- nutrients-1794583-supplementary.pdf
